# Supplementary material for: Beneficial Impact of Pork Dry-Cured Ham Consumption on Blood Pressure and Cardiometabolic Markers in Individuals with Cardiovascular Risk
Source: Nutrients. 2022 Jan 11;14(2):298. doi: 10.3390/nu14020298 (PMC8777827; doi:10.3390/nu14020298)
Supplement: Supplementary file 1 [file nutrients-14-00298-s001.zip]

Archive with 1 entries (1 files):
- nutrients-1494751-supplementary-done.pdf
